# Supplementary material for: Comparative analysis of the microRNA transcriptome between yak and cattle provides insight into high-altitude adaptation
Source: PeerJ. 2017 Nov 2;5:e3959. doi: 10.7717/peerj.3959 (PMC5671665; doi:10.7717/peerj.3959)
Supplement: Table S3 [file peerj-05-3959-s008.xlsx]

## Sheet: TableS3
Table S3. Expression level of differentially expressed miRNAs in lung between yak and cattle
miR name	cattle1_lung (normalized)	cattle2_lung (normalized)	cattle3_lung (normalized)	yak1_lung (normalized)	yak2_lung (normalized)	yak3_lung (normalized)	log2(fold change (Yak/Cattle))	p value	FDR
bta-miR-1185-5p	28.872	12.2369	28.8996	6.59822	7.91802	13.4291	-1.31107	0.00169722	0.0166002
bta-miR-122-3p	3.41344	2.63159	10.059	0	0	0.152603	-6.70861	5.08752e-05	0.000885974
bta-miR-122-5p	248.47	307.633	1075.35	13.8838	10.5094	9.30881	-5.59885	1.04075e-23	7.43095e-21
bta-miR-1247-5p	17.2094	19.079	20.118	33.541	34.6953	48.2227	1.0582	0.0005344	0.00646715
bta-miR-127-3p	2419.99	1581.85	2893.95	536.656	663.242	1356.64	-1.41879	5.23194e-06	0.000133415
bta-miR-127-5p	19.7695	12.3685	27.4626	4.94867	6.33442	10.9874	-1.40988	0.000636567	0.00745097
bta-miR-136-3p	697.622	423.949	726.482	148.048	266.477	342.442	-1.27475	1.80651e-05	0.000390864
bta-miR-136-5p	137.107	68.2897	174.036	19.3823	33.8316	51.5799	-1.84516	1.24735e-06	3.56243e-05
bta-miR-137-3p	10.3826	4.34212	11.496	0.274926	0	0.152603	-5.93074	3.86079e-08	2.75661e-06
bta-miR-146b-5p	256.293	485.331	283.248	652.606	402.739	1239.75	1.17773	0.00127905	0.0136305
bta-miR-154c-3p	132.129	62.2371	133.002	29.1422	52.6908	46.3914	-1.3399	8.27126e-05	0.00139472
bta-miR-181c-3p	80.927	39.9343	61.8441	26.118	29.9445	31.4363	-1.04633	0.00140482	0.0145369
bta-miR-192-5p	1226.14	2075.8	1521.38	766.631	812.893	693.277	-1.07493	1.78448e-05	0.000390864
bta-miR-19b-3p	1028.94	411.229	568.146	1851.58	1389.9	1521.07	1.2654	2.08703e-05	0.000438276
bta-miR-200b-3p	1197.62	1120.46	1127.32	2332.4	2356.98	2165.67	1.00567	1.92118e-07	9.79803e-06
bta-miR-215-5p	112.928	110.395	103.863	23.6436	6.55036	10.2244	-3.00227	4.73794e-16	8.45722e-14
bta-miR-2284v-3p	1.69487	2.7522	5.40205	18.5117	15.5721	9.56314	2.14846	3.23206e-05	0.000598507
bta-miR-2284w-3p	131.5	121.393	209.043	41.1702	32.4279	35.3658	-2.07557	1.0728e-11	9.57471e-10
bta-miR-2284w-5p	53.4061	79.6713	86.8585	39.4519	28.001	28.079	-1.19448	0.000230781	0.00330247
bta-miR-2284z-6-3p&bta-miR-2284aa-3-3p	0.838122	19.5771	1.49972	84.2809	69.0356	39.8676	3.15083	8.27359e-07	2.46139e-05
bta-miR-2285b-3p	5.91663	6.95616	7.71189	0.687315	1.15171	0.640934	-3.04563	0.000494851	0.00609178
bta-miR-2285i-3p	2.61596	1.61655	2.68392	11.1964	7.73687	6.25674	1.87647	0.00134138	0.0140845
bta-miR-2285k-3p	11.985	8.94301	11.6012	3.79703	2.71772	3.57092	-1.6757	0.000962605	0.0109095
bta-miR-2285k-5-3p	17.3185	13.8893	20.1908	0.248197	0.254736	0.259426	-6.06451	2.88182e-13	3.78829e-11
bta-miR-2285k-5-5p	5.76018	6.31581	8.76569	0.721681	0.863784	0.966488	-3.02109	0.000281353	0.00372011
bta-miR-2285o-3p	0.440903	0.414475	0.646649	7.27561	13.2959	6.43223	4.17818	3.2963e-07	1.17678e-05
bta-miR-2285t-3p	51.7871	58.2239	66.7273	231.996	174.722	366.775	2.14197	3.18344e-13	3.78829e-11
bta-miR-2285t-5p	55.3973	81.4153	83.1197	183.708	174.149	322.578	1.64013	1.53618e-08	1.21871e-06
bta-miR-2419-5p	134.262	229.211	124.859	334.035	388.415	341.984	1.13708	2.74087e-05	0.000543606
bta-miR-2443-5p	1.70672	3.55264	2.71433	8.9351	19.0033	10.9874	2.2952	3.17464e-05	0.000598507
bta-miR-2483-5p	18.3473	22.7632	19.7986	8.9351	10.0775	6.86715	-1.22351	0.00118812	0.0130511
bta-miR-2887-2-5p	12.9426	15.1316	24.908	6.3233	5.90253	8.69839	-1.33316	0.00163804	0.0162439
bta-miR-299-3p	70.6867	34.6054	72.6482	13.4714	15.5481	20.9067	-1.82025	2.53281e-07	1.01444e-05
bta-miR-299-5p	23.7519	13.4211	22.6726	6.46076	10.6533	9.1562	-1.17465	0.00335355	0.0306979
bta-miR-32-3p	31.7166	53.1581	39.4376	11.9593	13.8205	14.9551	-1.59852	4.92972e-06	0.000130364
bta-miR-34b-5p	910.18	884.016	814.379	1496.08	2009.23	1748.61	1.02353	4.98214e-07	1.57048e-05
bta-miR-34c-5p	10308.7	12925	8287.73	21598.1	28039.5	22380	1.20598	5.24981e-08	3.12364e-06
bta-miR-369-3p	300.241	160.395	432.696	64.6076	100.487	110.943	-1.68557	5.05896e-07	1.57048e-05
bta-miR-370-3p	5.97352	1.84211	8.14299	0.824778	0.71982	1.37343	-2.4433	0.00445947	0.0393094
bta-miR-376b-3p	44.0192	15.7018	43.5889	8.15614	17.0357	17.1933	-1.27268	0.00307281	0.0284934
bta-miR-376c-3p	117.669	64.6055	118.313	29.4171	49.3797	51.7325	-1.19067	0.000194173	0.00294977
bta-miR-379-5p	164.272	79.7371	182.179	39.8643	56.146	76.9121	-1.28902	0.000139793	0.00216984
bta-miR-380-3p	207.651	94.6056	224.491	34.2283	65.0718	76.7595	-1.5688	9.80507e-06	0.000225833
bta-miR-382-3p	19.9117	8.55266	20.118	3.16165	3.74307	5.49372	-1.95708	9.10523e-05	0.00147753
bta-miR-382-5p	15.076	5.65791	17.0843	3.98643	4.03099	5.95153	-1.42484	0.00536189	0.0455761
bta-miR-383-5p	1.42227	3.15791	1.59666	104.472	75.5811	46.0862	5.20406	8.38637e-23	1.99596e-20
bta-miR-409a-3p	214.762	99.8688	213.314	47.9746	58.0175	59.8205	-1.65791	1.6423e-07	9.02004e-06
bta-miR-410-3p	91.7363	59.6055	135.078	22.4065	27.2092	28.842	-1.85949	4.46099e-08	2.89559e-06
bta-miR-411a-5p	598.917	278.027	645.052	119.455	204.573	214.255	-1.48756	3.27466e-06	8.99272e-05
bta-miR-411c-5p	149.338	81.1845	175.952	36.2902	49.8116	62.1096	-1.44401	8.00872e-06	0.000190607
bta-miR-412-5p	13.2271	5.26318	19.0003	4.39882	3.74307	4.7307	-1.53313	0.00412062	0.0367765
bta-miR-424-3p	3.27122	2.89475	5.10933	8.9351	10.3654	15.7181	1.644	0.000917866	0.0105703
bta-miR-424-5p	204.522	73.816	190.003	289.909	316.577	562.649	1.335	8.39958e-05	0.00139472
bta-miR-432-5p	30.721	13.0264	28.261	9.75987	10.7973	12.5135	-1.10819	0.00621975	0.0496244
bta-miR-449a-5p	742.353	1113.69	850.623	150.453	230.99	446.365	-1.6958	2.17813e-07	1.01444e-05
bta-miR-449b-5p	101.621	128.29	95.241	12.3029	26.5614	48.6805	-1.87798	2.55741e-07	1.01444e-05
bta-miR-450a-5p	79.2203	35.0659	78.3962	111.483	129.64	172.518	1.11579	0.000226167	0.00330247
bta-miR-450b-5p	183.046	81.974	174.675	365.377	348.249	468.34	1.44072	2.38501e-07	1.01444e-05
bta-miR-487b-3p	108.803	36.0528	121.346	19.2448	25.0497	29.4525	-1.83998	7.14892e-06	0.000176011
bta-miR-495-3p	42.9525	20.9211	47.1016	8.79763	13.2447	14.6499	-1.58478	4.04044e-05	0.000721218
bta-miR-504-5p	212.06	141.843	250.517	50.9988	56.4339	40.7451	-2.01797	6.8884e-12	7.02616e-10
bta-miR-543-3p	27.592	14.8685	37.6813	8.9351	8.78181	10.6822	-1.48702	0.000271944	0.00366355
bta-miR-551b-3p	16.4983	3.42106	16.286	1.0997	2.0155	1.67864	-2.90535	3.26916e-05	0.000598507
bta-miR-582-3p	3.98235	3.68422	5.90766	14.846	15.4042	13.5817	1.70015	0.000120484	0.00191168
bta-miR-582-5p	13.2271	6.05265	13.2523	38.0773	41.3177	31.8941	1.78656	2.7042e-07	1.01621e-05
bta-miR-6119-5p	805.715	880.792	894.132	1975.48	1439.21	1898.84	1.05444	4.41085e-07	1.49969e-05
bta-miR-6523-5p	2.27563	15.1316	2.395	0.412389	0.287928	0.305207	-4.2854	0.000624761	0.00743466
bta-miR-6524-3p	75.238	37.6317	65.6229	2.19941	1.15171	1.37343	-5.22466	8.03206e-23	1.99596e-20
bta-miR-802-5p	1.28004	5.26318	4.78999	0.137463	0	0	-6.33628	0.00098177	0.0109529
bta-miR-874-3p	106.101	85.5266	105.54	38.2147	44.6289	49.5961	-1.15289	2.19943e-05	0.000448683
