# Supplementary material for: Comparative analysis of the microRNA transcriptome between yak and cattle provides insight into high-altitude adaptation
Source: PeerJ. 2017 Nov 2;5:e3959. doi: 10.7717/peerj.3959 (PMC5671665; doi:10.7717/peerj.3959)
Supplement: Table S4 [file peerj-05-3959-s009.xlsx]

## Sheet: Table S4
Table S4. miRNA families identified in differentially expressed miRNAs
family ID	microRNA name	mature microRNA sequence	seed sequence	length	Average expression level（Cattle_heart）	Average expression level (Yak_heart)	Average expression level (Cattle_lung)	Average expression level (Yak_lung)
1	bta-miR-215-5p	ATGACCTATGAATTGACAGACA	TGACCTA	22	27.6893	2.87482	109.062	13.4728
1	bta-miR-192-5p	CTGACCTATGAATTGACAGCC	TGACCTA	21	895.723	313.941	1607.77	757.6
2	bta-miR-449b-5p	AGGCAGTGTATTGTTAGCTGGCT	GGCAGTG	23	0.21797	0.197754	108.384	29.1816
2	bta-miR-449a-5p	TGGCAGTGTATTGTTAGCTGGT	GGCAGTG	22	5.13228	3.98181	902.221	275.936
2	bta-miR-34c-5p	AGGCAGTGTAGTTAGCTGATTGC	GGCAGTG	23	16.6024	9.43769	10507.1	24005.9
2	bta-miR-34b-5p	AGGCAGTGTAATTAGCTGATTGT	GGCAGTG	23	2.15192	1.03989	869.525	1751.31
3	bta-miR-429-3p	TAATACTGTCTGGTAATGCCG	AATACTG	21	7.16843	0.765841	450.242	435.902
3	bta-miR-200b-3p	TAATACTGCCTGGTAATGATGAC	AATACTG	23	23.2607	2.93359	1148.47	2285.02
4	bta-miR-2285x-3p	AAAATCTGAATGAACTTTTGGT	AAATCTG	22	11.3181	2.6095	1.64734	0.788105
4	bta-miR-2285b-3p	AAAATCTGAGTGAACTTTTTGG	AAATCTG	22	3.4033	0.879395	6.86156	0.826654
5	bta-miR-2285k-5-3p	AAAACCGGAATGAACTTTTTGGA	AAACCGG	23	1.68535	0.285716	17.1329	0.25412
5	bta-miR-2285i-3p	AAAACCGGAACGAACTTTTTGG	AAACCGG	22	0.674544	1.62443	2.30547	8.39666
6	bta-miR-2285e-2-5p	AAAAAGTTCGTTTGGGTTTT	AAAAGTT	20	4.90533	20.9558	14.0286	25.3138
6	bta-miR-2284v-3p	AAAAAGTTCGTTTGGGTTTTCT	AAAAGTT	22	1.15499	6.91495	3.28304	14.549
