# Supplementary material for: Comparative analysis of the microRNA transcriptome between yak and cattle provides insight into high-altitude adaptation
Source: PeerJ. 2017 Nov 2;5:e3959. doi: 10.7717/peerj.3959 (PMC5671665; doi:10.7717/peerj.3959)
Supplement: Table S5 [file peerj-05-3959-s010.xlsx]

## Sheet: Table S5
Table S5. miRNA clusters identified in differentially expressed miRNAs
Cluster ID	miRNA name	Chromosome	Strand	Start	End
1	bta-miR-34b	15	+	22134720	22134825
1	bta-miR-34c	15	+	22135424	22135525
2	bta-miR-215	16	-	24305721	24305827
2	bta-miR-194-1&bta-miR-206	16	-	24306024	24306120
3	bta-miR-429	16	-	52520089	52520172
3	bta-miR-200a	16	-	52521322	52521409
4	bta-miR-449b	20	+	23967269	23967366
4	bta-miR-449a	20	+	23967393	23967480
5	bta-miR-127	21	+	67429737	67429853
5	bta-miR-432	21	+	67431234	67431323
5	bta-miR-136	21	+	67431418	67431509
6	bta-miR-379	21	+	67561843	67561971
6	bta-miR-411a	21	+	67563069	67563202
6	bta-miR-299	21	+	67563556	67563666
6	bta-miR-380	21	+	67564784	67564896
6	bta-miR-543	21	+	67571797	67571919
6	bta-miR-495	21	+	67573211	67573324
6	bta-miR-154c	21	+	67575239	67575342
6	bta-miR-376c	21	+	67578298	67578409
6	bta-miR-376b	21	+	67579059	67579162
6	bta-miR-1185	21	+	67581362	67581473
6	bta-miR-487b	21	+	67583538	67583652
6	bta-miR-411c	21	+	67589465	67589564
6	bta-miR-382	21	+	67592846	67592971
7	bta-miR-409a	21	+	67603238	67603351
7	bta-miR-412	21	+	67603360	67603482
7	bta-miR-369	21	+	67603523	67603629
8	bta-miR-450b	X	-	18178900	18178986
8	bta-miR-450a	X	-	18179068	18179168
8	bta-miR-424	X	-	18185426	18185534
